# Supplementary material for: Comparative Patterns of Sex Expression and Sex Ratios in Island and Continental Bryophyte Populations
Source: Plants (Basel). 2025 Feb 13;14(4):573. doi: 10.3390/plants14040573 (PMC11859246; doi:10.3390/plants14040573)
Supplement: Supplementary file 1 [file plants-14-00573-s001.zip]

Archive with 1 entries (1 files):
- plants-3456425-supplementary.pdf
